# Supplementary material for: Characteristics and Neoplastic Progression in Barrett’s Esophagus: A Large Population-Based Study from Iceland
Source: Diagnostics (Basel). 2025 Mar 11;15(6):684. doi: 10.3390/diagnostics15060684 (PMC11941158; doi:10.3390/diagnostics15060684)
Supplement: Supplementary file 1 [file diagnostics-15-00684-s001.zip]

Archive with 1 entries (1 files):
- diagnostics-3509251-SI.pdf
